# Supplementary material for: Heat shock protein gene expression varies among populations but does not strongly track recent environmental conditions: implications for biomarker development
Source: Front Physiol. 2025 Oct 23;16:1601369. doi: 10.3389/fphys.2025.1601369 (PMC12588927; doi:10.3389/fphys.2025.1601369)
Supplement: Supplementary file 2 [file Supplementaryfile2.xlsx]

## Sheet: Table_S3
All Populations	Window Open	Window Close	ΔAICc	β	SE	Model Intercept	Model Weight
Log2 HSP90AA1 ~ Population + Tmax	3	3	-2.15725	-0.0403383	0.256674	0.0538776	0.0422396
	4	3	-2.00757	-0.0423771	0.256849	0.103728	0.0391937
	5	3	-1.37554	-0.0422075	0.257862	0.114153	0.0285742
	7	2	-1.16638	-0.0564191	0.259852	0.515405	0.0257368
	7	3	-1.15419	-0.04981	0.259132	0.347764	0.0255804
	6	3	-1.14992	-0.0453782	0.258021	0.199688	0.0255259
	5	2	-1.08013	-0.0477258	0.258747	0.260422	0.0246505
	6	2	-1.06295	-0.0515672	0.258645	0.359951	0.0244396
	4	2	-0.962644	-0.0434141	0.258245	0.147909	0.0232442
	11	10	-0.83248	-0.0304761	0.268114	-0.080507	0.0217796
	13	13	-0.782571	0.0274575	0.284207	-1.72838	0.0212428
	10	10	-0.513401	-0.027003	0.267001	-0.181427	0.0185679
	4	4	-0.47926	-0.0298611	0.258215	-0.196348	0.0182536
	7	1	-0.417684	-0.0553129	0.262722	0.503791	0.0177002
	11	11	-0.251078	-0.0250649	0.267078	-0.223116	0.0162854
	11	2	-0.217922	-0.0506319	0.267086	0.407029	0.0160177
	6	1	-0.213115	-0.050003	0.261257	0.343864	0.0159792
	11	3	-0.126776	-0.0459217	0.266386	0.287878	0.0153041
	8	2	-0.0761717	-0.0484401	0.261693	0.3273	0.0149217
	5	1	-0.0244904	-0.0448734	0.261822	0.215372	0.0145411
	8	3	0.00733539	-0.0427754	0.261012	0.18406	0.0143115
	5	4	0.0566724	-0.0295857	0.259397	-0.18804	0.0139628
	7	4	0.0779414	-0.0374094	0.260669	0.046017	0.0138151
	11	1	0.113405	-0.0508597	0.269788	0.419085	0.0135723
	3	2	0.121145	-0.0326788	0.259343	-0.107883	0.0135199
	6	4	0.164318	-0.0328786	0.259324	-0.101207	0.0132311
	12	2	0.206567	-0.0479695	0.270767	0.343483	0.0129546
	12	3	0.32668	-0.043025	0.269918	0.217544	0.0121995
	10	2	0.345882	-0.0442272	0.265645	0.232587	0.0120829
	4	1	0.368565	-0.0383077	0.261516	0.0512192	0.0119466
	10	3	0.415381	-0.040108	0.265002	0.128649	0.0116702
	8	1	0.428586	-0.0468647	0.264329	0.297382	0.0115934
	12	1	0.486096	-0.0477332	0.273556	0.34205	0.0112648
	11	4	0.620436	-0.0365176	0.268191	0.0515986	0.010533
	10	1	0.66662	-0.0436899	0.268286	0.225146	0.0102926
	13	12	0.739142	0.0234279	0.286276	-1.58338	0.00992603
	12	10	0.769064	-0.0242228	0.274612	-0.250824	0.00977863
	9	2	0.945571	-0.0365509	0.264209	0.0279689	0.00895262
	7	5	0.964913	-0.0273335	0.262213	-0.197855	0.00886646
	12	4	1.00262	-0.0331461	0.271769	-0.0338791	0.00870085
	8	4	1.02047	-0.0298359	0.262438	-0.138238	0.00862354
	9	3	1.02835	-0.0323882	0.263556	-0.0773895	0.00858966
	13	2	1.06307	-0.0396949	0.27915	0.137808	0.00844182
	6	5	1.09722	-0.0232548	0.260419	-0.331263	0.00829888
	11	5	1.13268	-0.02939	0.270319	-0.126854	0.00815307
	5	5	1.14223	-0.0194206	0.261347	-0.427817	0.00811423
	10	4	1.15251	-0.0298087	0.266738	-0.130681	0.0080726
	13	3	1.17164	-0.0351499	0.27808	0.0210044	0.00799578
	11	9	1.17958	-0.0211982	0.272359	-0.338179	0.00796408
	9	1	1.23799	-0.0349249	0.266725	-0.00759916	0.00773486
	13	1	1.27088	-0.0380937	0.282053	0.098038	0.00760869
	9	9	1.34906	0.0176556	0.267915	-1.38808	0.007317
	11	6	1.38119	-0.0248739	0.271044	-0.240659	0.00720041
	7	6	1.39317	-0.020318	0.262023	-0.370001	0.0071574
	3	1	1.4312	-0.0232493	0.263243	-0.319383	0.00702259
	12	5	1.44449	-0.0259585	0.2742	-0.216654	0.00697609
	11	7	1.54445	-0.0210225	0.273604	-0.336622	0.006636
	7	7	1.54929	-0.0165953	0.265673	-0.441584	0.00661995
	6	6	1.57355	-0.0159647	0.260016	-0.513751	0.00654013
	9	8	1.59947	0.0166985	0.266639	-1.36704	0.00645591
	10	5	1.66146	-0.0210735	0.268703	-0.352471	0.00625888
	12	6	1.662	-0.0214398	0.275298	-0.332537	0.00625721
	12	11	1.67793	-0.013959	0.274436	-0.530267	0.00620756
	12	9	1.68215	-0.0169571	0.277695	-0.452297	0.00619447
	13	4	1.69458	-0.0240868	0.280357	-0.267137	0.0061561
	8	5	1.70989	-0.0186513	0.263821	-0.420037	0.00610915
	9	4	1.72137	-0.0202179	0.264976	-0.385725	0.00607419
	11	8	1.74499	-0.0159822	0.272322	-0.479186	0.00600287
	12	7	1.80672	-0.0176748	0.278341	-0.428705	0.00582042
	10	6	1.90984	-0.0152259	0.269264	-0.503507	0.00552791
	1	1	1.93906	0.0120189	0.269721	-1.24402	0.00544775
	12	8	1.97248	-0.0126544	0.277052	-0.569238	0.00535748
	10	9	1.98085	-0.0101136	0.271482	-0.641516	0.0053351
	8	8	2.00714	0.00882858	0.263349	-1.15619	0.00526543
	13	5	2.0082	-0.0152976	0.283546	-0.498534	0.00526263
	8	6	2.03308	-0.0108016	0.2637	-0.622892	0.00519758
	2	2	2.03486	-0.00953112	0.262271	-0.672754	0.00519296
	13	10	2.04935	-0.0104421	0.290001	-0.6225	0.00515546
	10	7	2.06482	-0.0104658	0.272277	-0.627031	0.00511573
	9	5	2.12368	-0.00907422	0.266396	-0.673327	0.00496738
	12	12	2.13881	0.0053723	0.274774	-1.06198	0.00492994
	13	6	2.1432	-0.00960174	0.285611	-0.650835	0.00491913
	9	7	2.16134	0.00656583	0.268887	-1.09545	0.00487472
	13	11	2.19228	0.00472954	0.289298	-1.04795	0.0047999
	10	8	2.20319	-0.0042009	0.270971	-0.800522	0.00477377
	8	7	2.21027	-0.00359018	0.265903	-0.814141	0.00475689
	13	7	2.21164	-0.00490416	0.290592	-0.778153	0.00475364
	13	9	2.22391	-0.00315013	0.292358	-0.827084	0.00472458
	2	1	2.23587	0.00104265	0.266729	-0.941958	0.0046964
	9	6	2.23593	-0.00108124	0.266508	-0.885303	0.00469625
	13	8	2.23733	0.000564601	0.290255	-0.930067	0.00469297
Log2 HSP90AA1 ~ Population + HeatIndexmax	13	13	-1.15557	0.032918	0.278017	-1.76716	0.0292585
	4	3	-1.14129	-0.0428593	0.257596	-0.0481952	0.0290503
	10	10	-0.983188	-0.0310218	0.262436	-0.195292	0.0268423
	11	10	-0.975531	-0.033973	0.264545	-0.111879	0.0267397
	5	3	-0.920339	-0.0434036	0.257778	-0.0159875	0.0260119
	4	4	-0.609802	-0.03367	0.258065	-0.23431	0.022271
	5	2	-0.528512	-0.0492548	0.258277	0.115387	0.021384
	3	3	-0.480555	-0.0373431	0.258151	-0.159259	0.0208773
	6	3	-0.370913	-0.0427452	0.258366	-0.0097322	0.0197636
	7	3	-0.271786	-0.045293	0.259241	0.0810913	0.0188079
	6	2	-0.239357	-0.049413	0.258669	0.135026	0.0185054
	7	2	-0.213296	-0.0518507	0.259611	0.221365	0.0182658
	5	4	-0.127909	-0.0326316	0.258569	-0.231183	0.0175024
	4	2	-0.0851973	-0.0425543	0.258475	-0.0356152	0.0171326
	11	11	-0.0527717	-0.0269237	0.265653	-0.266525	0.0168571
	11	2	0.049815	-0.0501732	0.264094	0.220103	0.0160142
	11	3	0.0593911	-0.0456552	0.263718	0.123416	0.0159377
	11	1	0.348965	-0.0505799	0.266061	0.233898	0.0137894
	7	1	0.372672	-0.0505635	0.261649	0.205502	0.0136269
	5	1	0.389905	-0.0464075	0.260283	0.0809582	0.01351
	12	2	0.397334	-0.0480414	0.266561	0.178546	0.0134599
	12	3	0.438362	-0.0433895	0.266085	0.0779957	0.0131866
	6	1	0.444585	-0.047772	0.260422	0.119076	0.0131457
	6	4	0.459644	-0.0312194	0.259223	-0.243873	0.0130471
	7	4	0.493844	-0.034234	0.260306	-0.146947	0.0128259
	10	3	0.498301	-0.0404681	0.262784	-0.00124025	0.0127973
	10	2	0.517607	-0.0441722	0.263111	0.0772763	0.0126744
	11	4	0.529205	-0.0383735	0.26499	-0.0300776	0.0126011
	8	3	0.605236	-0.038194	0.260823	-0.0601669	0.012131
	8	2	0.618766	-0.0430786	0.261178	0.0439548	0.0120492
	12	10	0.651988	-0.0273448	0.269477	-0.2638	0.0118507
	12	1	0.655722	-0.0479173	0.268609	0.179163	0.0118286
	11	9	0.663357	-0.0274386	0.267321	-0.270622	0.0117836
	13	12	0.774594	0.0251058	0.278355	-1.54258	0.0111461
	10	1	0.81324	-0.0437909	0.265001	0.0738019	0.0109328
	5	5	0.839028	-0.0231732	0.26018	-0.412113	0.0107927
	12	4	0.883789	-0.0356698	0.267406	-0.0880732	0.0105538
	4	1	0.964977	-0.0367938	0.260426	-0.127345	0.010134
	10	4	0.966582	-0.0328486	0.264016	-0.162186	0.0101259
	11	5	0.999386	-0.0319267	0.267147	-0.165669	0.00996114
	8	1	1.00699	-0.0413841	0.263099	0.0133184	0.00992333
	9	3	1.1414	-0.0319722	0.262331	-0.195773	0.00927835
	9	2	1.14794	-0.0353479	0.262654	-0.124069	0.00924807
	3	2	1.16937	-0.0270459	0.259676	-0.349782	0.00914951
	13	2	1.20585	-0.0389417	0.272214	-0.0182485	0.00898415
	8	4	1.21495	-0.0278612	0.261888	-0.279331	0.00894334
	13	3	1.2423	-0.0351715	0.27159	-0.10028	0.00882187
	11	7	1.2684	-0.0262122	0.269756	-0.285705	0.00870752
	11	6	1.27353	-0.0274196	0.268245	-0.263261	0.00868518
	7	5	1.28371	-0.0240135	0.262111	-0.358319	0.00864109
	12	5	1.30926	-0.0288903	0.269747	-0.23442	0.00853142
	12	9	1.31209	-0.0234882	0.271399	-0.359375	0.00851935
	6	5	1.32343	-0.0211779	0.260501	-0.44601	0.00847118
	11	8	1.38928	-0.0223264	0.268509	-0.385901	0.00819681
	13	1	1.39678	-0.0373126	0.274366	-0.0540216	0.00816615
	9	1	1.40736	-0.033717	0.264486	-0.155841	0.00812306
	10	9	1.43605	-0.0184213	0.266051	-0.48774	0.00800734
	10	5	1.4576	-0.0251049	0.266095	-0.328224	0.00792152
	12	6	1.55512	-0.0242949	0.271121	-0.336128	0.00754453
	12	7	1.58103	-0.0230966	0.2731	-0.359867	0.00744744
	9	4	1.59684	-0.0229738	0.263442	-0.389404	0.00738879
	13	4	1.59748	-0.0268261	0.273205	-0.285613	0.00738645
	12	8	1.70882	-0.0191994	0.272025	-0.458157	0.00698647
	12	11	1.73035	-0.014402	0.270477	-0.567355	0.00691168
	7	7	1.73752	-0.0152604	0.265691	-0.529291	0.00688694
	10	6	1.75627	-0.0190921	0.267066	-0.462236	0.00682267
	7	6	1.7714	-0.015856	0.262825	-0.535491	0.00677123
	8	5	1.8116	-0.0171655	0.263681	-0.512007	0.00663649
	10	7	1.81214	-0.0170195	0.268655	-0.506541	0.0066347
	1	1	1.84	0.0160763	0.268269	-1.29405	0.00654293
	13	5	1.91989	-0.0185081	0.276211	-0.473932	0.00628673
	3	1	1.93774	-0.0166456	0.26219	-0.551743	0.00623087
	6	6	1.93938	-0.0114612	0.260701	-0.65587	0.00622575
	10	8	1.96226	-0.012294	0.267251	-0.625007	0.00615492
	9	5	2.02517	-0.0127563	0.2653	-0.616143	0.00596436
	13	10	2.02619	-0.0118862	0.280446	-0.625351	0.0059613
	8	8	2.06595	0.00873862	0.264445	-1.1268	0.00584398
	9	8	2.07706	0.0090353	0.266116	-1.12879	0.00581159
	13	6	2.09149	-0.0123971	0.278354	-0.616088	0.0057698
	8	6	2.13094	-0.00819425	0.264373	-0.717506	0.00565712
	9	9	2.13591	0.00640169	0.265932	-1.06261	0.00564307
	13	9	2.13796	-0.0090275	0.281797	-0.697004	0.0056373
	13	7	2.14002	-0.0100081	0.281825	-0.671429	0.00563149
	12	12	2.16865	0.00490612	0.270438	-1.03285	0.00555146
	2	1	2.17235	0.00721714	0.264685	-1.07735	0.0055412
	13	11	2.17552	0.00591109	0.280716	-1.06046	0.00553243
	13	8	2.20524	-0.00547632	0.281413	-0.782342	0.00545083
	2	2	2.21215	-0.00387818	0.261159	-0.830935	0.00543201
	9	6	2.21378	-0.00413006	0.266089	-0.8161	0.00542758
	8	7	2.21427	-0.00358722	0.266288	-0.825587	0.00542627
	9	7	2.23717	0.000592045	0.267769	-0.928787	0.00536449

## Sheet: Table_S4
South Carolina	Window Open	Window Close	ΔAICc	β	SE	Model Intercept	Model Weight
Log2 HSP90AA1 ~ Tmax	10	1	-4.922	-0.201478	0.0724506	5.51499	0.0528587
	10	2	-4.78272	-0.174592	0.0634555	4.76591	0.0493029
	11	1	-4.47533	-0.217579	0.0810158	5.96486	0.0422789
	11	2	-4.08459	-0.183671	0.0706277	5.01987	0.0347756
	3	2	-4.00225	-0.114422	0.0443087	3.02518	0.033373
	9	2	-3.96206	-0.148455	0.0576861	4.02722	0.032709
	9	1	-3.82665	-0.167469	0.0658447	4.5568	0.0305678
	8	2	-3.79011	-0.141819	0.0559393	3.85645	0.0300145
	8	1	-3.46829	-0.158301	0.0642835	4.31532	0.0255534
	3	3	-3.46132	-0.106357	0.0432178	2.86293	0.0254645
	12	1	-3.3952	-0.219738	0.0898413	6.01812	0.0246364
	8	8	-3.32834	-0.0841199	0.0346102	2.11177	0.0238264
	10	6	-3.06554	-0.118834	0.0501515	3.1562	0.0208925
	4	2	-3.03885	-0.131702	0.055729	3.60114	0.0206156
	8	6	-3.016	-0.0948322	0.0402192	2.47582	0.0203814
	8	7	-2.97924	-0.0894458	0.0380744	2.31415	0.0200102
	7	2	-2.88193	-0.13565	0.0583129	3.72017	0.0190599
	12	2	-2.87623	-0.180629	0.0776938	4.92874	0.0190057
	9	6	-2.76248	-0.100012	0.0435254	2.61527	0.017955
	10	7	-2.68212	-0.114293	0.0501611	3.0286	0.0172478
	9	7	-2.52324	-0.0952255	0.0425107	2.47394	0.0159307
	10	3	-2.43032	-0.127935	0.057698	3.48228	0.0152075
	7	6	-2.42855	-0.0941138	0.0424533	2.49697	0.015194
	9	8	-2.41035	-0.093639	0.0423244	2.40024	0.0150564
	10	8	-2.38649	-0.114905	0.0520748	3.03318	0.0148778
	7	1	-2.33849	-0.147882	0.0673818	4.05794	0.014525
	13	1	-2.30271	-0.21317	0.0975234	5.81314	0.0142674
	6	6	-2.14593	-0.0904016	0.042112	2.38603	0.0131917
	7	7	-2.10618	-0.0869456	0.0406918	2.307	0.0129321
	6	2	-1.96929	-0.122365	0.058215	3.35714	0.0120766
	9	3	-1.93592	-0.109355	0.0522375	2.95549	0.0118767
	10	5	-1.88075	-0.110592	0.0531882	2.96794	0.0115536
	13	2	-1.86417	-0.175219	0.0844435	4.75841	0.0114582
	11	3	-1.74601	-0.130509	0.0638387	3.55303	0.0108009
	8	3	-1.73344	-0.102738	0.0503351	2.78464	0.0107332
	2	2	-1.58227	-0.0734501	0.0367009	1.86481	0.00995188
	11	6	-1.57119	-0.11253	0.0563109	2.99274	0.00989685
	9	5	-1.5312	-0.0940676	0.0473238	2.49692	0.00970097
	8	5	-1.41648	-0.0879842	0.0449588	2.33982	0.00916016
	10	4	-1.38147	-0.108655	0.0557908	2.9441	0.00900123
	6	1	-1.1744	-0.126897	0.0671114	3.47631	0.0081159
	9	4	-1.02021	-0.093126	0.0504004	2.50286	0.00751369
	5	2	-0.979275	-0.107035	0.0582936	2.94356	0.00736148
	11	5	-0.899061	-0.107004	0.0590116	2.87079	0.00707208
	11	7	-0.822188	-0.100773	0.0562618	2.66883	0.00680541
	8	4	-0.795198	-0.0864406	0.0484717	2.33039	0.00671419
	12	3	-0.776968	-0.123655	0.0695468	3.3548	0.00665327
	4	1	-0.763568	-0.112771	0.0635645	3.06103	0.00660884
	7	3	-0.688974	-0.0898344	0.051268	2.45392	0.00636689
	11	4	-0.642506	-0.106775	0.0614171	2.88985	0.00622066
	3	1	-0.327954	-0.0832599	0.0506734	2.1875	0.00531536
	9	9	-0.326506	-0.0792911	0.0482711	2.04872	0.00531151
	12	6	-0.190077	-0.0992954	0.0620696	2.62862	0.00496127
	7	5	-0.177465	-0.0735455	0.0460889	1.97413	0.00493008
	4	3	-0.0898567	-0.0765268	0.0488174	2.10037	0.00471879
	13	13	-0.0854002	0.106315	0.0678818	-2.92181	0.00470829
	13	12	-0.0827917	0.104754	0.0669214	-2.93255	0.00470215
	5	1	-0.0433794	-0.104323	0.0671956	2.85362	0.00461039
	13	3	-0.039368	-0.11662	0.0751798	3.1427	0.00460116
	11	8	0.0156528	-0.0887443	0.0578829	2.33325	0.0044763
	10	9	0.124948	-0.0821316	0.0548723	2.17828	0.00423825
	12	5	0.155007	-0.0956793	0.0643598	2.55267	0.00417502
	6	3	0.215592	-0.0732695	0.0499792	1.99606	0.00405045
	12	4	0.250547	-0.0966135	0.0664475	2.59944	0.00398027
	7	4	0.39579	-0.0686515	0.0489291	1.86088	0.00370146
	12	7	0.599813	-0.0819607	0.0616849	2.15142	0.00334249
	13	6	0.641029	-0.0899623	0.0685052	2.36066	0.00327432
	13	5	0.847329	-0.0863299	0.070009	2.28124	0.00295341
	13	4	0.862019	-0.088129	0.0718105	2.34926	0.00293179
	13	11	0.889477	0.0773769	0.0636229	-2.21676	0.00289182
	6	5	1.01197	-0.0518444	0.0444765	1.37481	0.00272002
	12	12	1.06604	0.057022	0.0499007	-1.67163	0.00264747
	5	3	1.22291	-0.0510195	0.0475226	1.3776	0.00244775
	13	7	1.32783	-0.0704934	0.0687778	1.826	0.00232265
	6	4	1.38214	-0.0467108	0.0467622	1.24705	0.00226042
	12	8	1.39675	-0.0623067	0.0628225	1.60817	0.00224398
	10	10	1.44743	-0.0463491	0.0479442	1.21399	0.00218783
	2	1	1.52426	-0.0400081	0.0431343	0.990092	0.00210537
	12	11	1.6478	0.0434088	0.0504192	-1.30628	0.00197926
	11	9	1.82843	-0.0423642	0.0562125	1.07586	0.00180834
	13	8	1.9651	-0.0469555	0.0709887	1.17912	0.00168889
	13	10	2.09226	0.0356534	0.063364	-1.08677	0.00158485
	11	11	2.12793	0.024623	0.0463042	-0.79074	0.00155684
	4	4	2.16022	-0.0210743	0.0419659	0.522844	0.00153191
	5	4	2.2867	-0.0149171	0.04096	0.338339	0.00143803
	1	1	2.35392	0.0107239	0.0407425	-0.401722	0.0013905
	12	9	2.35632	-0.0152662	0.058968	0.320578	0.00138884
	12	10	2.36546	0.0126924	0.0525151	-0.457792	0.0013825
	5	5	2.37838	-0.00791238	0.0367903	0.13021	0.0013736
	11	10	2.38392	-0.0100065	0.0493905	0.178881	0.0013698
	13	9	2.42465	0.0035766	0.0680905	-0.201385	0.00134219
Log2 HSP90AA1 ~ HeatIndexmax	3	3	-4.70636	-0.193104	0.0706007	4.73049	0.0561999
	3	2	-4.28631	-0.171582	0.0648778	4.08476	0.0455536
	10	2	-4.1893	-0.207206	0.0789803	4.99149	0.0433967
	10	1	-3.93562	-0.234382	0.0912832	5.67479	0.0382271
	4	2	-3.81425	-0.192814	0.0758926	4.68855	0.0359763
	9	2	-3.66388	-0.183797	0.0733169	4.41738	0.0333706
	8	2	-3.58162	-0.180674	0.0726094	4.35524	0.0320259
	8	7	-3.38115	-0.11559	0.047322	2.63533	0.0289714
	8	8	-3.32919	-0.10993	0.045226	2.48114	0.0282285
	7	7	-3.26542	-0.118563	0.0490744	2.72747	0.0273425
	9	1	-3.20272	-0.203786	0.0848588	4.92343	0.0264986
	8	1	-2.93068	-0.198483	0.0849025	4.80851	0.0231287
	11	2	-2.90891	-0.199318	0.0854478	4.79432	0.0228783
	8	6	-2.86315	-0.118921	0.0512199	2.75486	0.0223608
	7	2	-2.86207	-0.177945	0.07665	4.32255	0.0223487
	11	1	-2.80483	-0.227746	0.098681	5.50653	0.0217182
	9	7	-2.70639	-0.117481	0.0514289	2.69329	0.0206751
	9	6	-2.52712	-0.120616	0.0538229	2.79542	0.0189025
	10	6	-2.49757	-0.133865	0.0599278	3.12701	0.0186253
	10	7	-2.41678	-0.12898	0.0582569	2.99026	0.0178879
	7	6	-2.37492	-0.118766	0.0538941	2.78226	0.0175174
	9	8	-2.13386	-0.110213	0.0514136	2.51637	0.0155283
	10	3	-1.97858	-0.14808	0.0703695	3.55264	0.0143683
	7	1	-1.94276	-0.18939	0.0903936	4.61698	0.0141132
	9	3	-1.6446	-0.131121	0.0649831	3.13703	0.0121586
	12	2	-1.61918	-0.185289	0.0921342	4.44089	0.012005
	12	1	-1.57905	-0.212969	0.10646	5.13228	0.0117665
	10	8	-1.52552	-0.116878	0.0588441	2.70427	0.0114557
	8	3	-1.46413	-0.125674	0.0637999	3.01676	0.0111095
	6	2	-1.43989	-0.151186	0.0770059	3.68718	0.0109756
	10	5	-1.22579	-0.120685	0.0633508	2.84829	0.0098614
	10	4	-1.11649	-0.124058	0.0661734	2.95351	0.00933693
	2	2	-1.11358	-0.0893305	0.0476703	2.02155	0.00932338
	9	5	-1.02993	-0.106839	0.0577362	2.5082	0.00894146
	11	3	-0.978936	-0.138961	0.075685	3.32348	0.00871636
	13	13	-0.971088	0.111947	0.0610458	-2.76672	0.00868223
	5	2	-0.94072	-0.143058	0.07838	3.49612	0.00855139
	8	5	-0.903813	-0.101917	0.0561636	2.39846	0.00839503
	9	4	-0.849495	-0.109272	0.0607393	2.59129	0.0081701
	11	6	-0.783193	-0.116422	0.0654121	2.71188	0.00790369
	4	1	-0.73218	-0.160748	0.0910786	3.90703	0.00770465
	6	6	-0.727485	-0.0965612	0.0547534	2.28344	0.00768658
	8	4	-0.631104	-0.102831	0.0592638	2.44545	0.00732495
	7	3	-0.548913	-0.111871	0.0653996	2.70359	0.00703002
	4	3	-0.515745	-0.110652	0.0650666	2.7058	0.0069144
	13	12	-0.510749	0.112538	0.0662347	-2.79529	0.00689715
	13	2	-0.387238	-0.164145	0.0987989	3.9124	0.0064841
	6	1	-0.385409	-0.150936	0.0908788	3.685	0.00647817
	11	7	-0.348826	-0.105237	0.0637973	2.43014	0.00636075
	13	1	-0.305137	-0.185554	0.113422	4.4471	0.00622331
	9	9	-0.212955	-0.0867438	0.0539787	1.98109	0.00594298
	11	4	-0.166491	-0.113141	0.071058	2.68153	0.00580651
	11	5	-0.0911469	-0.106946	0.068204	2.51185	0.00559183
	12	3	-0.0264603	-0.125459	0.0810987	2.98295	0.00541387
	3	1	0.185812	-0.11346	0.0768612	2.69742	0.00486871
	7	5	0.211471	-0.084259	0.0574201	1.9942	0.00480664
	5	1	0.376863	-0.130761	0.0927513	3.18869	0.00442514
	7	4	0.386942	-0.0842181	0.0598893	2.01103	0.0044029
	10	9	0.444722	-0.0809085	0.0583938	1.86103	0.00427752
	12	6	0.465873	-0.0976234	0.0708477	2.25559	0.00423252
	13	11	0.474996	0.0900333	0.0654965	-2.27197	0.00421326
	12	4	0.6777	-0.0987773	0.0760231	2.32188	0.00380716
	11	8	0.70239	-0.0815831	0.0632494	1.86481	0.00376045
	6	3	0.71369	-0.0803866	0.0625322	1.93811	0.00373926
	12	5	0.82618	-0.090874	0.0731939	2.11436	0.00353475
	13	3	0.839113	-0.106848	0.0864181	2.51735	0.00351197
	12	7	0.943951	-0.0825848	0.0691693	1.88462	0.00333262
	12	12	0.986987	0.0667636	0.0567659	-1.70883	0.00326167
	5	3	1.34755	-0.0613662	0.0604259	1.469	0.00272362
	13	6	1.35612	-0.0783	0.0774129	1.78515	0.00271197
	13	4	1.39411	-0.0804716	0.0810326	1.86642	0.00266094
	10	10	1.50337	-0.0497572	0.053027	1.11722	0.00251947
	12	11	1.52015	0.0521511	0.0560969	-1.3671	0.00249842
	13	5	1.54644	-0.0719483	0.0785539	1.64771	0.00246579
	4	4	1.59906	-0.0462963	0.052148	1.08856	0.00240176
	6	4	1.61482	-0.0482835	0.0549177	1.12877	0.00238291
	6	5	1.74289	-0.0420773	0.0521936	0.96568	0.00223511
	13	7	1.74876	-0.0614372	0.0765402	1.37324	0.00222856
	12	8	1.76025	-0.0538855	0.0677138	1.19599	0.00221579
	13	10	1.88263	0.0481945	0.067081	-1.26928	0.00208427
	2	1	1.90677	-0.042912	0.061108	0.948656	0.00205926
	1	1	1.92027	0.037277	0.0537904	-1.04362	0.00204542
	11	9	1.97608	-0.0391542	0.0599151	0.849402	0.00198912
	11	11	1.98618	0.0331854	0.0513627	-0.913583	0.00197911
	5	4	2.22601	-0.0214679	0.0492589	0.453219	0.00175546
	13	8	2.27063	-0.0289517	0.0753083	0.593403	0.00171673
	12	10	2.33652	0.0170417	0.0582247	-0.517714	0.00166109
	13	9	2.3813	0.0148215	0.0710549	-0.461177	0.00162431
	12	9	2.38635	-0.0124457	0.063214	0.198867	0.00162022
	11	10	2.40937	-0.00713587	0.0545426	0.0716215	0.00160167
	5	5	2.42571	-0.00178456	0.0425636	-0.0564795	0.00158864
